# Supplementary material for: SARS-CoV-2 Infection in Unvaccinated High-Risk Pregnant Women in the Bronx, NY, USA Is Associated with Decreased Apgar Scores and Placental Villous Infarcts
Source: Biomolecules. 2023 Aug 6;13(8):1224. doi: 10.3390/biom13081224 (PMC10452574; doi:10.3390/biom13081224)
Supplement: Supplementary file 1 [file biomolecules-13-01224-s001.zip]

Archive with 1 entries (1 files):
- biomolecules-2491735-supplementary.pdf
